# Supplementary material for: The Effects of BSA-Stabilized Selenium Nanoparticles and Sodium Selenite Supplementation on the Structure, Oxidative Stress Parameters and Selenium Redox Biology in Rat Placenta
Source: Int J Mol Sci. 2022 Oct 28;23(21):13068. doi: 10.3390/ijms232113068 (PMC9654536; doi:10.3390/ijms232113068)
Supplement: Supplementary file 1 [file ijms-23-13068-s001.zip]

Archive with 1 entries (1 files):
- ijms-1957767-supplementary.pdf
